# Supplementary material for: Chromosome-Level Assembly Reveals a Fifteen-Chromosome Aneuploid Genome and Environmental Adaptation Strategy of Chinese Traditional Medical Fungus Wolfiporia hoelen
Source: Int J Mol Sci. 2024 Aug 13;25(16):8786. doi: 10.3390/ijms25168786 (PMC11354754; doi:10.3390/ijms25168786)
Supplement: Supplementary file 1 [file ijms-25-08786-s001.zip]

Archive with 1 entries (1 files):
- ijms-3061409-supplementary.pdf
